# Supplementary material for: Chiral Covalent-Organic Framework MDI-β-CD-Modified COF@SiO2 Core–Shell Composite for HPLC Enantioseparation
Source: Molecules. 2023 Jan 9;28(2):662. doi: 10.3390/molecules28020662 (PMC9866547; doi:10.3390/molecules28020662)
Supplement: Supplementary file 1 [file molecules-28-00662-s001.zip]

Archive with 1 entries (1 files):
- molecules-2094285-supplementary.pdf
